# Supplementary material for: Amazing Fungi for Eco-Friendly Composite Materials: A Comprehensive Review
Source: J Fungi (Basel). 2022 Aug 11;8(8):842. doi: 10.3390/jof8080842 (PMC9460913; doi:10.3390/jof8080842)
Supplement: Supplementary file 1 [file jof-08-00842-s001.zip › Table S1.xlsx]

## Sheet: LIST of PATENT
Publication No.	Title	Company	Country	Year
US9410116	Method for producing fungus structures	Mycoworks Inc	United States	2016
US9951307	Method for producing fungus structures	Mycoworks Inc	United States	2018
US10947496	Molding system for fungal structures	Mycoworks Inc	United States	2021
US20210198621	Molding System for Fungal Structures	Mycoworks Inc	United States	2021
US20200025672	Mycelium with reduced coefficient of friction and abrasion resistance through mechanical alteration of mycelial surface microstructure	Mycoworks Inc	United States	2020
WO2020018963	Mycelium with reduced coefficient of friction and abrasion resistance through mechanical alteration of mycelial surface microstructure	Mycoworks Inc	WIPO (PCT)	2020
JP2021529683	Mycelium with reduced coefficient of friction and abrasion resistance through mechanical alteration of mycelial surface microstructure	Mycoworks Inc	Japan	2021
KR20210034029	Mycelium with reduced friction coefficient and abrasion resistance through mechanical deformation of the surface microstructure of the mycelium	Mycoworks Inc	South Korea	2021
CA3100861	Mycelium with reduced friction coefficient and abrasion resistance through mechanical deformation of the surface microstructure of the mycelium	Mycoworks Inc	Canada	2020
US20200131694	Penetration and adhesion of finishes for fungal materials through solubilization, emulsion, or dispersion in water-soluble materials and the use of surfactants	Mycoworks Inc	United States	2020
WO2020087033	Improved penetration and adhesion of finishes for fungal materials through solubilization, emulsion, or dispersion in water-soluble materials and the use of surfactants	Mycoworks Inc	WIPO (PCT)	2020
EP3870689	Improved penetration and adhesion of finishes for fungal materials through solubilization, emulsion, or dispersion in water-soluble materials and the use of surfactants	Mycoworks Inc	European Patent Office	2021
CA3115546	Improved penetration and adhesion of finishes for fungal materials through solubilization, emulsion, or dispersion in water-soluble materials and the use of surfactants	Mycoworks Inc	Canada	2020
KR20210087473	Improved penetration and improved adhesion of finishing materials for fungal materials through the dissolution, emulsification or dispersion of water-soluble materials and the use of surfactants	Mycoworks Inc	South Korea	2021
WO2012071589	Method for producing fungus structures	Mycoworks Inc	WIPO (PCT)	2012
CN103547668	Method for producing fungus structures	Mycoworks Inc	China	2014
US20110269214	Foamed mycelium structure and method	Ford Global Technologies LLC	United States	2011
US8227225	Plasticized mycelium composite and method	Ford Global Technologies LLC	United States	2012
US8227233	Method of making foamed mycelium structure	Ford Global Technologies LLC	United States	2012
US8227224	Method of making molded part comprising mycelium coupled to mechanical device	Ford Global Technologies LLC	United States	2012
US8313939	Injection molded mycelium and method	Ford Global Technologies LLC	United States	2012
CN102329513	Injection molded mycelium and method thereof	Ford Global Technologies LLC	China	2012
CN105365145	/ Injection molded mycelium and its method	Ford Global Technologies LLC	China	2017
US8283153	Mycelium structures containing nanocomposite materials and method	Ford Global Technologies LLC	United States	2012
US8298810	Mycelium structure with self-attaching coverstock and method	Ford Global Technologies LLC	United States	2012
US8298809	Method of making a hardened elongate structure from mycelium	Ford Global Technologies LLC	United States	2012
CN102329512	Cut sheet stock mycelium and method	Ford Global Technologies LLC	China	2012
US20130202855	Hardened mycelium structure and method	Ford Global Technologies LLC	United States	2013
JP5457194	Method for producing growth material and product produced thereby	Ecovative Design LLC	Japan	2014
US9485917	Method for producing grown materials and products made thereby	Ecovative Design LLC	United States	2016
ES2574152	Method to produce growing materials and products made with them	Ecovative Design LLC	Spain	2016
EP2094856	Method for producing grown materials and products made thereby	Ecovative Design LLC	European Patent Office	2016
AU2007333545	Method for producing grown materials and products made thereby	Ecovative Design LLC	Australia	2013
SI2094856	Method for producing grown materials and products made thereby	Ecovative Design LLC	Slovenia	2016
NZ578415	Method for producing composite materials from fungi comprising hyphae and discrete particles	Ecovative Design LLC	New Zealand	2012
HUE029162	Method for producing grown materials and products made thereby	Ecovative Design LLC	Hungary	2017
CA2672312	Method for producing grown materials and products made thereby	Ecovative Design LLC	Canada	2015
CN101627127	Method for producing grown materials and products made thereby	Ecovative Design LLC	China	2015
DK2094856	Procedure for the manufacture of cultured materials and products made thereof	Ecovative Design LLC	Denmark	2016
WO2008073489	Method for producing grown materials and products made thereby	Ecovative Design LLC	WIPO (PCT)	2008
IL199315	Method for producing grown materials and products made thereby	Ecovative Design LLC	Israel	2015
US8999687	Panel comprising composite of discrete particles and network of interconnected mycelia cells	Ecovative Design LLC	United States	2015
US10525662	Fabricated panel	Ecovative Design LLC	United States	2020
US9801345	Self-supporting composite material made with mycelia cells and method of making same	Ecovative Design LLC	United States	2017
US9795088	Fabricated panel	Ecovative Design LLC	United States	2017
JP5740492	Method for producing growth material and product produced thereby	Ecovative Design LLC	Japan	2015
IL234585	Panels comprising a self-supporting composite material and a veneer material	Ecovative Design LLC	Israel	2017
IL234584	Self-supporting composite material comprising a substrate of discrete particles and a network of interconnected mycelia cells	Ecovative Design LLC	Israel	2018
US10589489	Composite material	Ecovative Design LLC	United States	2020
US10583626	Method for producing grown materials	Ecovative Design LLC	United States	2020
US20200055274	Method of Forming a Mycological Product	Ecovative Design LLC	United States	2020
CA2834095	Method for making dehydrated mycelium elements and product made thereby	Ecovative Design LLC	Canada	2018
PL2702137	Method for making dehydrated mycelium elements and product made thereby	Ecovative Design LLC	Poland	2017
DK2702137	Process for Preparation of Dehydrated Mycelium Elements and Product Prepared Herewith	Ecovative Design LLC	Denmark	2017
AU2012249802	Method for making dehydrated mycelium elements and product made thereby	Ecovative Design LLC	Australia	2016
JP5922225	Method for producing member comprising dehydrated mycelium and product produced thereby	Ecovative Design LLC	Japan	2016
WO2012148995	Method for making dehydrated mycelium elements and product made thereby	Ecovative Design LLC	WIPO (PCT)	2012
EP2702137	Method for making dehydrated mycelium elements and product made thereby	Ecovative Design LLC	European Patent Office	2016
US9803171	Method for making dehydrated mycelium elements and product made thereby	Ecovative Design LLC	United States	2017
US10144149	Stiff mycelium bound part and method of producing stiff mycelium bound parts	Ecovative Design LLC	United States	2018
AU2015271912	Method of manufacturing a stiff engineered composite	Ecovative Design LLC	Australia	2017
AU2019219770	Method of manufacturing a stiff engineered composite	Ecovative Design LLC	Australia	2021
US20170028600	Method of Manufacturing a Stiff Engineered Composite	Ecovative Design LLC	United States	2017
WO2016168563	Process for production of mycelial composite surfaces in a roll-to-roll format	Ecovative Design LLC	WIPO (PCT)	2016
US20190090436	High Density Rigid Molded Body of Composite Mycological Material	Ecovative Design LLC	United States	2019
US20160302365	Process for the Production of Mycelial Composite Surfaces in a Roll-to-Roll Format	Ecovative Design LLC	United States	2016
US10537070	Process for the production of mycelial composite surfaces in a roll-to-roll format	Ecovative Design LLC	United States	2020
US9914906	Process for solid-state cultivation of mycelium on a lignocellulose substrate	Ecovative Design LLC	United States	2018
WO2016149002	Process for solid-state cultivation of mycelium on a lignocellulose substrate	Ecovative Design LLC	WIPO (PCT)	2016
AU2015271910	Stiff mycelium bound part and method of producing stiff mycelium bound parts	Ecovative Design LLC	Australia	2017
US9253889	Method of growing electrically conductive tissue	Ecovative Design LLC	United States	2016
US9469838	Biofilm treatment of composite materials containing mycelium	Ecovative Design LLC	United States	2016
US9394512	Method for growing mycological materials/US	Ecovative Design LLC	United States	2016
US20140056653	Method and Machine for Filling 3D Cavities with Bulk Material	Ecovative Design LLC	United States	2014
US9879219	Method of producing a chitinous polymer derived from fungal mycelium	Ecovative Design LLC	United States	2018
US9714180	Composite material for absorbing and remediating contaminants and method of making same	Ecovative Design LLC	United States	2017
US9085763	Tissue morphology produced with the fungus pycnoporus cinnabarinus	Ecovative Design LLC	United States	2015
US20160302364A1	Cultivation of Xylaria Species Biomass as a Binding Agent in Material Production	Ecovative Design LLC	United States	2016
US10154627B2	Method of growing mycological biomaterials	Ecovative Design LLC	United States	2018
US20150033620	Mycological Biopolymers Grown in Void Space Tooling	Ecovative Design LLC	United States	2015
US20130224840	Fabricated Panel	Ecovative Design LLC	United States	2013
AU2013251269	Self supporting composite material	Ecovative Design LLC	Australia	2013
US9555395	Chemically modified mycological materials having absorbent properties	Ecovative Design LLC	United States	2017
US10125347	Method for stimulating the expression of specific tissue morphologies in filamentous fungi	Ecovative Design LLC	United States	2018
US20160002589	Method for Stimulating the Expression of Specific Tissue Morphologies in Filamentous Fungi	Ecovative Design LLC	United States	2016
US8001719	Method for producing rapidly renewable chitinous material using fungal fruiting bodies and product made thereby	Ecovative Design LLC	United States	2011
AU2019219768	Stiff mycelium bound part and method of producing stiff mycelium bound parts	Ecovative Design LLC	Australia	2019
US10407675	Method of fermenting mycelium composite material	Ecovative Design LLC	United States	2019
US20190357454	/ Process and Apparatus for Producing Mycelium Biomaterial	Ecovative Design LLC	United States	2019
US20200239830	Methods of Mycological Biopolymer Production	Ecovative Design LLC	United States	2020
US20190322997	/ Bio-Manufacturing Process	Ecovative Design LLC	United States	2019
US20210317433	Bio-Manufacturing Process	Ecovative Design LLC	United States	2021
US20150376565	Biofilm Treatment of Composite Materials Containing Mycelium	Ecovative Design LLC	United States	2015
CN108249037	A kind of mycelia packaging material	Dongguan City Thick Packing Polytron Technologies Inc	China	2018
CN106675069	Fungus-based biomass fireproof material taking rice straw as main ingredient and preparation method thereof	Shenzhen Zeqingyuan Technology Development Service Co Ltd	China	2017
WO2018120823	Fungus-based biomass fireproof material using rice straw as main material and preparation method therefor	Shenzhen Zeqingyuan Technology Development Service Co Ltd	WIPO (PCT)	2018
CN106633991	Fungus-based biomass packaging material taking wheat straw as main ingredient and preparation method thereof	Shenzhen Zeqingyuan Technology Development Service Co Ltd	China	2017
CN106675070	Fungus-based biomass fireproof material with wheat straw as main material and preparation method thereof	Shenzhen Zeqingyuan Technology Development Service Co Ltd	China	2017
WO2018120825/	Fungus-based biomass fireproof material using wheat straw as main material and preparation method therefor	Shenzhen Zeqingyuan Technology Development Service Co Ltd	WIPO (PCT)	2018
CN106752013	Fungi based biomass packaging material with corncob as major ingredient and preparation method thereof	Shenzhen Zeqingyuan Technology Development Service Co Ltd	China	2017
CN106633990	Fungus-based biomass packaging material taking maize straw as main materials and preparation method thereof	Shenzhen Zeqingyuan Technology Development Service Co Ltd	China	2017
CN106633992	Fungus-based biomass packaging material using corncob as main material and preparation method thereof	Shenzhen Zeqingyuan Technology Development Service Co Ltd	China	2017
CN106633989A	Fungus-based biomass packaging material with bagasse as main material and preparation method of fungus-based biomass packaging material	Shenzhen Zeqingyuan Technology Development Service Co Ltd	China	2017
CN106633989B	Using bagasse as fungi based biomass packaging material of major ingredient and preparation method thereof	Shenzhen Zeqingyuan Technology Development Service Co Ltd	China	2019
CN105292758	A kind of production method of biomass packaging material	Shenzhen Zeqingyuan Technology Development Service Co Ltd	China	2017
CN106675067	Fungus-based biomass packaging material with rice straw as main material and preparation method thereof	Shenzhen Zeqingyuan Technology Development Service Co Ltd	China	2017
WO2018120824	Fungus-based biomass packaging material with rice straw as main material and preparation method thereof	Shenzhen Zeqingyuan Technology Development Service Co Ltd	WIPO (PCT)	2018
CN107118579	Fungi based biomass fire proofing material by major ingredient of maize straw and preparation method thereof	Shenzhen Zeqingyuan Technology Development Service Co Ltd	China	2017
CN105503289	Method for preparation of environmentally-friendly ecological brick from corncob	Shenzhen Zeqingyuan Technology Development Service Co Ltd	China	2016
CN106758447	A kind of method that biological ultrasonic wave prepares textile fabric	Beijing Zhongke Aobei Ultrasonic Technology Research Institute	China	2017
CN106635825	Culture medium composition of straw mushroom mycelium composite material as well as preparation method and packaging material	Zhongshan Torch Polytechnic	China	2017
CN106148199A	A kind of method utilizing macro fungi mycelium to prepare degradable padded coaming	Shenzhen recycling Biotechnology Co.,Ltd.	China	2016
CN106148199B	A method of degradable padded coaming is prepared using macro fungi mycelium	Shenzhen recycling Biotechnology Co.,Ltd.	China	2019
CN105660176	Production process for biologic mycelium material	Dongying Eglin Biotechnology Co Ltd	China	2016
CN103598018	Method for producing mushroom fungus brick by taking wood chips as main materials and cultivating mushroom fungus brick	Huang Xiuying	China	2014
US10604734	Thermal insulation material from mycelium and forestry byproducts	University of Alaska Anchorage	United States	2020
CN108699507	Heat-barrier material from mycelium and forestry byproducts	University of Alaska Anchorage	China	2018
WO2017132523	Thermal insulation material from mycelium and forestry byproducts	University of Alaska Anchorage	WIPO (PCT)	2017
US20200255794	Thermal Insulation Material from Mycelium and Forestry Byproducts	University of Alaska Anchorage	United States	2020
FR3006693	Procede de fabrication d'un materiau composite a base de fibres naturelles ensemencees avec du mycelium et piece obtenue avec un tel procede	Menuiseries Elva	France	2016
WO2014195641	Procede de fabrication d'un materiau composite a base de fibres naturelles ensemencees avec du mycelium et piece obtenue avec un tel procede	Menuiseries Elva	WIPO (PCT)	2014
TW202139972	Mycelium materials, and methods for production thereof	Bolt Threads Inc.	Taiwan	2021
WO2021124164	Mycelium materials, and methods for production thereof	Bolt Threads Inc.	WIPO (PCT)	2021
CN113195211A	Method for producing mycelium material with improved properties	Bolt Threads Inc.	China	2021
CN105754865A	Method for producing ganoderma lucidum mycelium material by induced mutant strain	Jiangsu University	China	2016
CN105754865B	Utilize the method for mutagenic strain production ganoderma lucidum mycelium raw material	Jiangsu University	China	2019
CN105586269	Method for producing grifola frondosa mycelium raw material from grifola frondosa strain obtained through mutagenesis	Jiangsu University	China	2018
JP2021052698	Leather-like material and manufacturing method thereof	Biomaterial In Tokyo Co Ltd	Japan	2021
WO2021136883	Methods of making non-woven materials from mycelium	Teknologian Tutkimuskeskus Vtt Oy	WIPO (PCT)	2021
CN109588208	A kind of biological stephanoporate material and preparation method	Institute of Biology of Gansu Academy of Sciences	China	2019
CN113501994	Flexible mycelium material and preparation method thereof	Institute of Biology of Gansu Academy of Sciences	China	2021
CN211057089	Open device of cultivateing fungi mycelium	Institute of Biology of Gansu Academy of Sciences	China	2020
WO2021259378	Method of producing mycelium textile fabric and fabrics and products made thereby	ISA TanTec Limited	WIPO (PCT)	2021
CN114071992	Novel microstructures of mycelium and mycelium-based materials	Mcvaux Inc	China	2021
CN112912488	Improved penetration and adhesion of finishing agents for fungal materials by dissolution, emulsification or dispersion in water-soluble materials and use of surfactants	Mcvaux Inc	China	2021
CN112423975	Mycelium with reduced friction coefficient and abrasion resistance through mechanical deformation of the surface microstructure of the mycelium	Mcvaux Inc	China	2021
ES2877474	Filamentous fungal biomaterials, methods of their production and methods of use	Fynder Group Inc.	Spain	2021
CN108707235	Method for generating ZIF-8/hypha composite material by utilizing interfacial adsorption-in-situ reaction	Central South University	China	2018
CN109795794	Method for preparing degradable material	Chi Baihong, Zheng Shao and Wang Jue	China	2020
CN106543758	Biodegradable material prepared by a kind of utilization edible fungi residue and preparation method thereof	Guangzhou Bioform Biotechnology Co., Ltd.	China	2017
WO2018068455	Biodegradable material manufactured by employing edible mushroom dregs, and manufacturing method thereof	Guangzhou Bioform Biotechnology Co., Ltd.	WIPO (PCT)	2018
CN112936497	One-step formed facing formaldehyde-free biomass composite board and preparation method thereof	Shandong Agricultural University	China	2021
US20200221811	Biocomposite material and method for forming a biocomposite material	Nike Inc.	United States	2020
WO2020150164	Biocomposite material and method for forming a biocomposite material	Nike Inc.	WIPO (PCT)	2020
CA3120549	Method of producing fungal mats and materials made therefrom	MOGU S.R.L.	Canada	2020
WO2020115690	Method of producing fungal mats and materials made therefrom	MOGU S.R.L.	WIPO (PCT)	2020
IT201800010869	Method of producing fungal mats and materials made therefrom	MOGU S.R.L.	Italy	2020
WO2021245608	Fungal mat coating method and bio-based composite materials obtained therefrom	MOGU S.R.L.	WIPO (PCT)	2021
CN108753624	A method of preparing degradable package material using Schizophyllum commune for Mycelium	Ludong University	China	2018
WO2020227617	Methods for the production of myceliated bulking compositions	Mycotechnology Inc.	WIPO (PCT)	2020
CA3139117	Methods for the production of myceliated bulking compositions	Mycotechnology Inc.	Canada	2020
CN102329171	Culture base material for cultivating shiitake by using chrysanthemum straws and method for cultivating shiitake by using culture base material	Anhui Qingyuantang Florists Chrysanthemum Co Ltd.	China	2012
CN112996922	Engineered composite materials	Modern Meadow Inc.	China	2021
CA3109358	Engineered composite materials	Modern Meadow Inc.	Canada	2020
WO2020047458	Engineered composite materials	Modern Meadow Inc.	WIPO (PCT)	2020
US20210332243	Engineered composite materials	Modern Meadow Inc.	United States	2021
AU2019328564	Engineered composite materials	Modern Meadow Inc.	Australia	2021
CN106317922	Degradable material and preparation method thereof	Tianjin Institute of Industrial Biotechnology of CAS	China	2017
CN103159433	Method of producing degradable materials by using fungal mycelium and crushed plants	Zheng Yi	China	2013
CN109046271	Preparation method of water treatment adsorbent based on composite biomass-based material	Harbin Institute of Technology	China	2020
